# Supplementary material for: Royal Jelly as a Natural Endocrine Modulator of Serum Estradiol Levels in Juvenile Sterlets (Acipenser ruthenus)
Source: Molecules. 2026 Apr 6;31(7):1210. doi: 10.3390/molecules31071210 (PMC13074310; doi:10.3390/molecules31071210)
Supplement: Supplementary file 1 [file molecules-31-01210-s001.zip]

Archive with 2 entries (2 files):
- Suplementary Material 1_SM1.pdf
- Suplementary Material 2_SM2.pdf
